# Supplementary material for: LC/MS-Based Untargeted Lipidomics Reveals Lipid Signatures of Sarcopenia
Source: Int J Mol Sci. 2024 Aug 13;25(16):8793. doi: 10.3390/ijms25168793 (PMC11354784; doi:10.3390/ijms25168793)
Supplement: Supplementary file 1 [file ijms-25-08793-s001.zip › Supplementary Table S1.xlsx]

## Sheet: Sheet1
LipidIon	VIP	Coefficients	t.stat	p.value	FDR	Control-Mean	Sarcopenia-Mean	Foldchange
ST(d14:0/25:5)+NH4	5.60598	0.031362	-9.7107	4.55e-15	6.58e-12	0.450902	3.47107	7.69806
Hex2Cer(d43:7)-H	1.81571	0.00944285	-2.0179	0.047036	0.84555	1.08317	5.19165	4.79303
PG(26:1/18:4)+NH4	3.12349	0.0156998	-3.5211	0.00072123	0.041716	0.256421	1.06304	4.14567
TG(27:0/10:0/10:4)+Na	4.73368	0.0258826	-6.8084	1.82e-09	8.77e-07	0.955305	3.3612	3.51845
Hex2Cer(t31:0+O)+H	5.48182	0.0291782	-8.3793	1.73e-12	1.25e-09	0.000677436	0.00227868	3.36368
ST(m40:2+2O)+Na	3.84074	0.0213048	-5.1339	2.03e-06	0.00058762	1.64867	4.43489	2.68998
PG(24:0/14:2)+NH4	3.50439	0.0194883	-4.5717	1.79e-05	0.0028742	0.668821	1.79276	2.68047
PC(12:0/22:5)+H	4.45283	0.023505	-5.8841	9.49e-08	3.43e-05	0.247396	0.657963	2.65955
Hex1Cer(t38:4)+NH4	3.52753	0.0189992	-4.4277	3.06e-05	0.004025	0.000586787	0.00150814	2.57016
Hex2Cer(d18:0/23:4)+HCOO	3.16241	0.0153633	-3.4341	0.00095494	0.050249	0.0608711	0.154967	2.54582
DG(41:4)+H	1.72498	0.00950298	-2.0315	0.045614	0.84491	0.109552	0.269163	2.45693
Hex1Cer(d43:6)+H-H2O	2.62843	0.0149967	-3.3403	0.0012862	0.061992	0.00922934	0.0216325	2.34389
Hex3Cer(d33:5)+HCOO	3.73652	0.0192974	-4.5152	2.21e-05	0.0031978	0.0243789	0.0554077	2.27278
PE(20:0/20:5)-H	3.39854	0.0170693	-3.8849	0.00021329	0.018421	0.765589	1.73591	2.26741
GT1a(t45:1+O)-2H	3.12611	0.016661	-3.7747	0.00031077	0.021536	0.0948781	0.209889	2.21219
DG(42:5)+Na	3.37337	0.0169149	-3.8431	0.00024625	0.018741	3.12955	6.77295	2.1642
PIP(24:0/20:5)-H	2.6992	0.0148318	-3.2984	0.0014666	0.066272	0.0461887	0.0996012	2.1564
CerG2GNAc1(t32:2)-H	3.37503	0.017053	-3.8805	0.00021657	0.018421	0.0976234	0.208349	2.13421
Hex3Cer(t32:2)-H	3.09687	0.0153437	-3.4291	0.00097048	0.050249	0.186531	0.391034	2.09634
PC(40:8e)+H	2.76021	0.014482	-3.2102	0.001927	0.081953	0.0175438	0.0348047	1.98388
PIP(44:5)-H	3.13547	0.0176492	-4.044	0.00012251	0.012654	0.0387083	0.0753995	1.94789
PS(38:0)+H	2.2507	0.0132811	-2.9135	0.0046603	0.17279	0.764225	1.47788	1.93382
ST(t45:1)+NH4	3.8219	0.0209501	-5.0205	3.18e-06	0.00076656	19.7002	36.5452	1.85507
Hex2Cer(d32:1)+H	2.74529	0.0140278	-3.0969	0.0027173	0.1034	0.0211218	0.0387946	1.83671
PIP2(29:0)+NH4	3.23236	0.0179572	-4.1299	9.04e-05	0.010481	0.663169	1.21143	1.82673
Hex2Cer(t32:0+O)+H-H2O	2.03197	0.00983213	-2.1058	0.038443	0.82967	0.0547661	0.0975854	1.78186
CerG3GNAc1(d42:4)+HCOO	2.90541	0.0170965	-3.8923	0.00020794	0.018421	0.0125485	0.0221301	1.76357
Hex2Cer(d30:2+2O)+H-H2O	2.54312	0.0127891	-2.7946	0.0065376	0.22508	0.00418566	0.0073556	1.75733
PC(20:2/20:5)+HCOO	2.49269	0.01239	-2.6991	0.0085216	0.28005	0.13084	0.22904	1.75053
Hex3Cer(t37:6)+HCOO	2.46543	0.0131104	-2.8721	0.0052488	0.18974	0.0702949	0.120628	1.71603
Hex2Cer(d31:2+2O)+Na	3.91252	0.0197548	-4.6514	1.32e-05	0.0023927	0.00139739	0.00233866	1.67359
PC(16:0/20:3)+HCOO	4.01938	0.0201916	-4.7841	7.98e-06	0.0016477	1.33252	2.21895	1.66522
PC(38:3)+Na	2.22896	0.0118553	-2.5725	0.011996	0.36203	4.43929	7.28712	1.64151
PS(44:0)+H	2.91386	0.01692	-3.8444	0.0002451	0.018741	2.47254	3.9966	1.61639
TG(59:4)+Na	2.69556	0.0148935	-3.314	0.0013965	0.065141	2.46752	3.88545	1.57464
PE(40:4)+Na	2.09169	0.0107399	-2.3129	0.023365	0.60331	0.00159536	0.0024724	1.54974
PS(48:1)+H	2.33155	0.0141613	-3.1301	0.0024593	0.09878	0.707528	1.08431	1.53253
TG(48:8e)+Na	2.90568	0.0153405	-3.4282	0.00097302	0.050249	3.06457	4.66396	1.5219
PE(41:2)+H	2.65817	0.0129689	-2.8379	0.0057857	0.20405	0.00709175	0.0107575	1.5169
PIP(22:0/22:5)-H	2.5098	0.0115239	-2.4947	0.014719	0.41732	0.0316831	0.0473929	1.49584
Hex2Cer(d35:0)+HCOO	2.30892	0.0115813	-2.5082	0.014212	0.41101	1.08552	1.59714	1.47132
PI(25:0/20:5)-H	2.62472	0.0140784	-3.1094	0.0026168	0.10227	0.16096	0.236399	1.46867
TG(29:0/11:4/11:4)+NH4	2.05415	0.0106282	-2.2872	0.024893	0.63044	3.7318	5.44657	1.4595
PG(40:0)+H	1.70948	0.0105393	-2.2668	0.02617	0.64032	1.87251	2.69758	1.44063
PS(42:6e)+Na	1.97224	0.00974607	-2.0863	0.04022	0.83673	7.24831	10.4252	1.4383
Hex2Cer(t35:3)+NH4	1.82767	0.00949732	-2.0302	0.045746	0.84491	0.00154269	0.00211349	1.37
PG(44:2)+NH4	2.19485	0.0125774	-2.7438	0.0075327	0.25331	3.46323	4.70657	1.35901
PC(39:7)+H	2.04828	0.0109949	-2.3717	0.02017	0.5503	1.22449	1.60923	1.31421
Hex3Cer(m32:0)-H	1.86785	0.00942918	-2.0149	0.047365	0.84555	0.611969	0.757882	1.23843
TG(51:10e)+Na	2.07091	0.0119364	-2.5916	0.0114	0.35836	10.7688	13.0896	1.21551
ST(d36:0+O)+Na	1.80559	0.0094797	-2.0262	0.04616	0.84491	63.8131	77.5447	1.21519
TG(15:0/15:0/24:0)+Na	1.57181	0.00986594	-2.1134	0.037762	0.82967	2.94679	3.4575	1.17331
DG(44:8)+H	2.93356	-0.0165491	3.7448	0.00034385	0.021618	2.7904	3.08033	1.1039
ST(m41:3)+NH4	2.26896	-0.0119752	2.6007	0.011124	0.35746	2.36569	2.11495	0.89401
SM(t18:1/22:0)+Na	1.73703	-0.00958052	2.0489	0.043832	0.84491	103.344	90.988	0.880441
TG(16:1/11:2/18:3)+H	1.90164	-0.00972584	2.0817	0.040648	0.83673	19.6826	17.3176	0.879842
SM(t42:4)+H	1.74048	-0.00960136	2.0536	0.043363	0.84491	103.608	91.1239	0.879504
SM(t40:2)+Na	2.01708	-0.0111688	2.412	0.018214	0.50648	50.1588	43.908	0.875378
TG(27:1/12:1/12:2)+Na	1.56956	-0.00983292	2.1059	0.038427	0.82967	4.65302	4.05105	0.870629
PC(20:3e/18:2)+Na	1.66241	-0.0101486	2.1776	0.032459	0.74857	3.4669	3.00259	0.866074
Cer(t42:0)+Na	1.88046	-0.00970537	2.0771	0.041084	0.83673	1.06736	0.921265	0.863129
Cer(t42:1)+Na	1.87327	-0.0101398	2.1756	0.032614	0.74857	23.8157	20.1661	0.846758
Cer(t16:1/24:0)+Na	1.93091	-0.0103024	2.2127	0.029846	0.70749	7.21062	6.03984	0.837631
TG(49:5)+NH4	1.73236	-0.00976519	2.0906	0.03982	0.83673	2.56098	2.14429	0.837292
Hex2Cer(m42:4)+H-H2O	2.17449	-0.0108294	2.3335	0.022198	0.5836	0.00803714	0.00670743	0.834554
PG(46:6)+H	1.76228	-0.00937158	2.0019	0.04877	0.86001	2.56499	2.02546	0.789654
TG(42:3e)+Na	3.15403	-0.016596	3.7573	0.00032961	0.021618	3.90336	3.03855	0.778444
TG(64:9e)+Na	3.07605	-0.0179153	4.1181	9.42e-05	0.010481	1.55056	1.18155	0.762019
PG(43:3)+Na	2.01938	-0.0105123	2.2606	0.026569	0.64032	6.17845	4.62863	0.749157
PG(46:0)+Na	2.15349	-0.0106003	2.2808	0.025287	0.63044	93.4938	69.5934	0.744364
PG(34:2e)+NH4	1.81395	-0.0100094	2.146	0.034986	0.79047	5.24555	3.88547	0.740719
CerG2GNAc1(d37:3)-2H	2.03028	-0.0108426	2.3366	0.02203	0.5836	0.0350184	0.0255895	0.730744
PG(36:3e)+NH4	1.79023	-0.00962385	2.0587	0.042862	0.84491	2.20482	1.60391	0.727456
ST(d45:0+O)+H-H2O	3.17661	-0.0152881	3.4148	0.0010158	0.05065	3.13352	2.2623	0.721968
DG(32:0e)+Na	2.92474	-0.0161684	3.6438	0.00048208	0.029045	6.60561	4.72242	0.71491
PG(45:7)+H	2.24896	-0.0117918	2.5575	0.012481	0.36832	3.26488	2.32393	0.711795
PC(18:1e/18:3)+Na	2.75648	-0.0166539	3.7729	0.00031277	0.021536	1.78379	1.2242	0.686294
Cer(t33:0)+NH4	2.79314	-0.0143693	3.1819	0.0021008	0.086793	5.61321	3.59326	0.640143
TG(54:12)+NH4	2.77564	-0.0147124	3.2682	0.0016111	0.070595	2.64655	1.44157	0.544699
ST(m46:3)+Na	2.28955	-0.0118524	2.5718	0.012017	0.36203	3.03209	1.35198	0.44589
