# Supplementary material for: LC/MS-Based Untargeted Lipidomics Reveals Lipid Signatures of Sarcopenia
Source: Int J Mol Sci. 2024 Aug 13;25(16):8793. doi: 10.3390/ijms25168793 (PMC11354784; doi:10.3390/ijms25168793)
Supplement: Supplementary file 1 [file ijms-25-08793-s001.zip › Supplementary Table S2.xlsx]

## Sheet: Sheet1
Lipid Molecules	Cluster Module
PC(16:0_20:5)+HCOO	Blue
PS(39:4)-H	Blue
PS(41:4)-H	Blue
Hex2Cer(d43:7)-H	Blue
PG(42:1)+H	Blue
PG(22:0_22:0)+Na	Blue
PG(44:0)+Na	Blue
PG(44:1)+Na	Blue
PG(44:2)+H	Blue
PG(45:1)+H	Blue
PG(46:1)+Na	Blue
PG(46:2)+Na	Blue
PG(46:2)+H	Blue
PG(46:3)+H	Blue
PI(41:2)+NH4	Blue
PI(43:0)+H	Blue
PS(35:0)+H	Blue
PS(36:3e)+Na	Blue
PS(38:5e)+Na	Blue
PS(41:2)+H	Blue
ST(d39:6)+Na	Blue
ST(d41:8)+Na	Blue
ST(d45:0)+H-H2O	Blue
ST(m38:1)+NH4	Blue
ST(m39:2+O)+H-H2O	Blue
ST(m42:7)+H-H2O	Blue
ST(m44:7)+H-H2O	Blue
ST(t43:0)+NH4	Blue
ST(t45:1)+NH4	Blue
TG(4:0_6:0_23:0)+H	Blue
TG(4:0_6:0_23:1)+H	Blue
TG(16:0_10:2_10:2)+Na	Blue
Cer(t44:4)+H	Blue
TG(4:0_12:4_22:4)+H	Blue
TG(42:2)+Na	Blue
TG(23:1_10:2_10:3)+NH4	Blue
TG(22:4_11:3_12:1)+NH4	Blue
TG(14:0_11:4_20:5)+NH4	Blue
TG(17:0_10:4_22:3)+H	Blue
TG(19:0_13:0_19:0)+Na	Blue
TG(15:0_18:1_18:1)+Na	Blue
TG(16:1_16:1_21:0)+Na	Blue
TG(15:0_18:2_20:3)+H	Blue
TG(18:1_18:3_18:3)+H	Blue
TG(55:3)+Na	Blue
TG(22:1_11:2_22:1)+Na	Blue
TG(18:1_18:1_21:1)+Na	Blue
TG(57:8)+H	Blue
DG(39:3e)+NH4	Blue
PC(8:0_10:2)+Na	Blue
PG(46:0)+Na	Brown
PG(33:0)+NH4	Brown
PG(34:5e)+NH4	Brown
PG(29:0_6:0)+NH4	Brown
PG(35:0)+NH4	Brown
PG(35:1)+NH4	Brown
PG(35:1e)+NH4	Brown
PG(36:0)+Na	Brown
PG(36:1)+Na	Brown
PG(37:0)+NH4	Brown
PG(37:1)+H	Brown
PG(37:1)+NH4	Brown
PG(37:1e)+NH4	Brown
PG(37:2)+NH4	Brown
PG(27:0_10:3)+NH4	Brown
PG(37:4)+NH4	Brown
PG(38:1)+Na	Brown
PG(38:3)+Na	Brown
PG(38:3)+H	Brown
PG(38:4)+Na	Brown
PG(38:7e)+NH4	Brown
PG(39:1)+NH4	Brown
PG(39:1e)+NH4	Brown
PG(18:1_21:1)+NH4	Brown
PG(39:2)+NH4	Brown
PG(39:3)+NH4	Brown
PG(29:0_10:3)+NH4	Brown
PG(39:3e)+NH4	Brown
PG(39:4)+NH4	Brown
PG(19:1_20:4)+NH4	Brown
PG(29:1_10:4)+NH4	Brown
PG(40:3)+Na	Brown
PG(30:0_10:4)+H	Brown
PG(40:5)+Na	Brown
PG(20:3_20:3)+H	Brown
PG(40:7e)+NH4	Brown
PG(40:8e)+NH4	Brown
PG(41:4)+NH4	Brown
PG(43:0)+H	Brown
PG(43:1)+NH4	Brown
PG(43:3)+Na	Brown
PG(44:0)+H	Brown
PG(24:0_21:0)+H	Brown
PG(45:1)+NH4	Brown
PG(45:4)+Na	Brown
PG(46:0)+H	Brown
PG(46:1)+H	Brown
PG(47:0)+NH4	Brown
PC(18:2)+H	Turquoise
PC(6:0_14:2)+H	Turquoise
PC(10:0_10:3)+H	Turquoise
PC(6:0_14:4)+H	Turquoise
PC(28:2e)+Na	Turquoise
Cer(d34:2+O)+NH4	Turquoise
PC(22:1_11:1)+H	Turquoise
PC(17:0_17:0)+H	Turquoise
PC(17:0_17:0)+Na	Turquoise
Cer(m34:2+2O)+NH4	Turquoise
PC(24:2_12:2)+H	Turquoise
PC(18:4_18:1)+H	Turquoise
PC(16:0_22:4)+Na	Turquoise
PC(24:2_14:2)+H	Turquoise
PC(27:1_11:4)+Na	Turquoise
PC(38:5)+H	Turquoise
PC(38:6)+H	Turquoise
PC(38:7)+H	Turquoise
PC(40:7)+H	Turquoise
PC(40:8)+H	Turquoise
PC(41:3)+H	Turquoise
PC(18:4_24:0)+Na	Turquoise
PC(24:1_20:3)+Na	Turquoise
PC(22:2_22:3)+Na	Turquoise
Cer(t41:1)+NH4	Turquoise
Cer(d36:5)+NH4	Turquoise
PI(31:8)+NH4	Turquoise
PI(33:0e)+NH4	Turquoise
PI(37:4e)+H	Turquoise
PIP(22:0e)+NH4	Turquoise
Cer(t17:1_24:1)+NH4	Turquoise
PS(34:1e)+Na	Turquoise
PS(12:1e_22:1)+Na	Turquoise
PS(36:1e)+Na	Turquoise
PS(36:2e)+Na	Turquoise
PS(37:0)+Na	Turquoise
PS(37:0)+H	Turquoise
PS(37:1)+H	Turquoise
PS(38:1e)+Na	Turquoise
PS(38:2e)+Na	Turquoise
PS(38:3e)+Na	Turquoise
PS(16:1e_22:3)+Na	Turquoise
PS(38:4e)+Na	Turquoise
PS(39:0)+H	Turquoise
PS(39:1)+H	Turquoise
PS(19:0_20:2)+H	Turquoise
PS(39:3)+H	Turquoise
PS(40:3e)+Na	Turquoise
PS(40:4e)+H	Turquoise
PS(20:1e_20:5)+Na	Turquoise
PS(42:6e)+Na	Turquoise
SM(d39:2)+H	Turquoise
SM(d44:4)+H	Turquoise
SM(t36:4)+H	Turquoise
SM(t38:4)+H	Turquoise
SM(t38:5)+H	Turquoise
SM(t18:1_22:0)+Na	Turquoise
SM(t40:2)+Na	Turquoise
SM(t40:4)+H	Turquoise
SM(t18:0_22:5)+H	Turquoise
SM(t40:6)+H	Turquoise
SM(t41:2)+Na	Turquoise
SM(t41:4)+H	Turquoise
SM(t42:4)+H	Turquoise
SM(t42:5)+H	Turquoise
ST(d36:0+O)+Na	Turquoise
ST(d37:1)+H-H2O	Turquoise
ST(d38:2+2O)+H-H2O	Turquoise
ST(d38:2+O)+Na	Turquoise
ST(d39:3)+H-H2O	Turquoise
ST(d39:4)+Na	Turquoise
ST(d40:2+2O)+H-H2O	Turquoise
ST(d40:2+O)+Na	Turquoise
ST(d40:3+2O)+H-H2O	Turquoise
ST(d41:4)+Na	Turquoise
ST(d41:5)+Na	Turquoise
ST(d41:6)+Na	Turquoise
ST(d41:7)+Na	Turquoise
ST(d18:0_24:1)+Na	Turquoise
ST(d17:1_26:5)+Na	Turquoise
ST(d43:8)+H	Turquoise
ST(d45:0+O)+NH4	Turquoise
ST(m39:1+O)+H-H2O	Turquoise
ST(m39:2)+H	Turquoise
ST(m41:4)+H	Turquoise
ST(m41:5)+H	Turquoise
ST(m42:4)+H-H2O	Turquoise
ST(m42:6)+H-H2O	Turquoise
ST(m22:1_20:5)+H-H2O	Turquoise
ST(m19:0_24:3)+NH4	Turquoise
ST(t38:1)+Na	Turquoise
ST(t38:3)+H	Turquoise
ST(t40:3)+H	Turquoise
ST(t41:7)+H-H2O	Turquoise
Cer(t42:0+O)+H-H2O	Turquoise
Cer(t42:1)+Na	Turquoise
TG(6:0_10:3_11:1)+NH4	Turquoise
TG(6:0_10:4_11:2)+NH4	Turquoise
TG(29:6)+NH4	Turquoise
TG(9:0_10:2_10:4)+NH4	Turquoise
TG(8:0_10:4_11:3)+NH4	Turquoise
TG(9:0_10:4_10:4)+NH4	Turquoise
Cer(t42:2)+Na	Turquoise
TG(6:0_6:0_23:0)+H	Turquoise
TG(13:0_12:4_13:0)+H	Turquoise
TG(8:0_8:0_22:5)+H	Turquoise
TG(17:0_10:0_14:3)+NH4	Turquoise
TG(11:0_10:4_20:0)+NH4	Turquoise
TG(42:4)+Na	Turquoise
TG(16:1e_12:0_14:4)+Na	Turquoise
TG(20:5_11:3_12:2)+Na	Turquoise
TG(16:0_11:3_16:1)+NH4	Turquoise
TG(43:4)+NH4	Turquoise
TG(15:0_14:2_14:3)+NH4	Turquoise
TG(21:1_11:2_11:2)+NH4	Turquoise
TG(16:1_11:4_16:1)+NH4	Turquoise
TG(16:1e_11:2_17:0)+Na	Turquoise
TG(20:3e_12:0_12:0)+Na	Turquoise
TG(13:0_10:3_21:1)+NH4	Turquoise
TG(44:6e)+Na	Turquoise
TG(44:8)+NH4	Turquoise
TG(44:8e)+Na	Turquoise
TG(20:4e_10:4_14:0)+H	Turquoise
TG(45:11)+Na	Turquoise
TG(22:6_11:4_12:4)+H	Turquoise
TG(15:0_10:3_20:1)+H	Turquoise
TG(45:5)+NH4	Turquoise
TG(45:6)+NH4	Turquoise
TG(45:6e)+Na	Turquoise
TG(45:7e)+Na	Turquoise
TG(46:8e)+Na	Turquoise
TG(12:0e_12:4_22:5)+H	Turquoise
TG(16:1e_11:4_20:5)+H	Turquoise
TG(18:2_11:1_18:2)+H	Turquoise
TG(16:0_11:4_20:2)+NH4	Turquoise
TG(47:7e)+Na	Turquoise
TG(25:0_11:4_11:4)+NH4	Turquoise
TG(18:3_11:2_18:3)+NH4	Turquoise
TG(16:1e_11:2_20:5)+Na	Turquoise
TG(22:2_11:3_14:4)+NH4	Turquoise
TG(47:9)+NH4	Turquoise
TG(47:9e)+Na	Turquoise
TG(48:10e)+NH4	Turquoise
TG(20:4_14:4_14:4)+NH4	Turquoise
TG(49:10e)+Na	Turquoise
TG(49:11e)+Na	Turquoise
TG(18:1_10:4_21:1)+H	Turquoise
TG(29:1_10:3_10:3)+NH4	Turquoise
TG(22:5_13:0_14:3)+NH4	Turquoise
TG(49:8e)+Na	Turquoise
TG(29:1_10:4_10:4)+NH4	Turquoise
TG(27:1_11:4_11:4)+NH4	Turquoise
TG(49:9e)+Na	Turquoise
TG(27:0_11:2_12:4)+H	Turquoise
TG(51:10e)+Na	Turquoise
TG(12:1e_18:2_21:0)+Na	Turquoise
TG(28:0_11:3_12:3)+H	Turquoise
TG(19:1_10:0_22:6)+H	Turquoise
TG(18:4_15:0_18:4)+H	Turquoise
TG(18:2e_12:3_22:5)+Na	Turquoise
TG(20:2e_11:4_22:6)+H	Turquoise
TG(12:1e_20:5_22:6)+H	Turquoise
TG(20:4e_14:4_20:5)+H	Turquoise
TG(20:4e_12:4_22:6)+H	Turquoise
TG(18:1_18:1_18:2)+H	Turquoise
TG(18:1_18:2_18:2)+H	Turquoise
TG(18:1_18:2_18:3)+H	Turquoise
TG(19:1_17:0_19:0)+H	Turquoise
TG(19:1_17:1_19:0)+H	Turquoise
TG(55:7e)+Na	Turquoise
TG(18:1_18:2_20:3)+H	Turquoise
TG(20:1_18:3_18:3)+H	Turquoise
TG(57:2)+H	Turquoise
TG(19:1_18:2_20:2)+H	Turquoise
TG(59:5)+H	Turquoise
TG(24:0_18:2_18:2)+NH4	Turquoise
TG(20:3e_22:3_22:3)+Na	Turquoise
Cer(d20:2_18:3)+NH4	Turquoise
Cer(d38:5)+NH4	Turquoise
DG(39:2e)+H	Turquoise
DG(39:3e)+H	Turquoise
DG(44:3)+Na	Turquoise
DG(51:3)+Na	Turquoise
Cer(d41:2+2O)+NH4	Turquoise
Cer(d42:0+O)+Na	Turquoise
Cer(d44:2+O)+H	Turquoise
Cer(d44:3)+Na	Turquoise
LPS(34:0)+Na	Turquoise
LPS(37:0)+H	Turquoise
PC(4:0_14:0)+Na	Turquoise
PC(6:0_12:1)+Na	Turquoise
PC(4:0_14:2)+H	Turquoise
LPC(16:0)+HCOO	Yellow
LPC(18:0)+HCOO	Yellow
PA(46:6)-H	Yellow
PC(8:0e_10:0)+HCOO	Yellow
PC(8:1e_10:1)+HCOO	Yellow
PC(16:0_18:1)+HCOO	Yellow
PC(16:0_18:2)+HCOO	Yellow
PC(18:0_18:1)+HCOO	Yellow
PC(18:0_18:2)+HCOO	Yellow
PC(18:1_18:2)+HCOO	Yellow
PC(18:2_18:2)+HCOO	Yellow
PC(18:0_20:3)+HCOO	Yellow
PS(37:1)-H	Yellow
PS(39:1)-H	Yellow
PS(39:2)-H	Yellow
PS(18:2_21:1)-H	Yellow
SM(d34:1)+HCOO	Yellow
SM(d42:2)+HCOO	Yellow
SM(d42:3)+HCOO	Yellow
phSM(t36:1)-CH3	Yellow
GM3(m34:0)-2H	Yellow
Hex2Cer(t34:5)+HCOO	Yellow
Hex3Cer(t36:5)-H	Grey
PC(17:1_17:1)+HCOO	Grey
PC(36:2)+HCOO	Grey
PC(16:0_20:4)+HCOO	Grey
PC(36:4)+HCOO	Grey
PC(18:0_20:4)+HCOO	Grey
PC(18:0_20:5)+HCOO	Grey
PC(16:0_22:6)+HCOO	Grey
PC(43:5)+HCOO	Grey
PE(22:1_22:1)-H	Grey
PS(39:3)-H	Grey
PS(41:3)-H	Grey
PS(41:5)-H	Grey
PS(48:6)-H	Grey
Hex2Cer(d28:0)+HCOO	Grey
Hex2Cer(m41:2)-H	Grey
PC(19:1_15:0)+Na	Grey
PC(16:1_22:4)+H	Grey
PC(20:3_20:3)+H	Grey
PG(21:0_21:0)+H	Grey
PG(44:1)+H	Grey
PG(44:2)+NH4	Grey
PS(17:0_17:0)+H	Grey
ST(d39:0)+H-H2O	Grey
Cer(t41:3)+NH4	Grey
ST(m44:6)+H-H2O	Grey
TG(12:0_11:1_12:0)+H	Grey
TG(9:0_9:0_18:3)+Na	Grey
TG(18:4_9:0_9:0)+H	Grey
TG(42:3e)+Na	Grey
TG(19:0_10:1_14:2)+Na	Grey
TG(19:0_12:3_12:3)+NH4	Grey
TG(22:4_11:4_11:4)+NH4	Grey
TG(16:2e_14:1_14:4)+H	Grey
TG(46:7e)+Na	Grey
TG(46:9e)+Na	Grey
TG(14:1e_11:4_22:5)+H	Grey
TG(47:8e)+Na	Grey
TG(16:1e_11:4_20:4)+Na	Grey
TG(49:1)+H	Grey
TG(29:1_11:0_11:0)+H	Grey
TG(20:0_12:0_20:0)+H	Grey
TG(30:1_11:0_11:0)+Na	Grey
TG(52:2)+Na	Grey
TG(15:0_19:0_19:0)+H	Grey
TG(17:0_19:0_19:0)+Na	Grey
TG(55:1)+Na	Grey
Cer(d18:0_20:5)+NH4	Grey
Hex1Cer(d40:5)+H-H2O	Grey
Cer(d42:1+O)+Na	Grey
